# Supplementary material for: Discovery of Targetable Genetic Alterations in NSCLC Patients with Different Metastatic Patterns Using a MassARRAY-Based Circulating Tumor DNA Assay
Source: Cells. 2020 Oct 22;9(11):2337. doi: 10.3390/cells9112337 (PMC7690267; doi:10.3390/cells9112337)
Supplement: Supplementary file 1 [file cells-09-02337-s001.zip]

Archive with 4 entries (3 files):
- cells-953206 suppl-re/
- cells-953206 suppl-re/Figure S1.pptx
- cells-953206 suppl-re/Table S1 and S2_Updated.pdf
- cells-953206 suppl-re/Table S3_updated.xlsx
