# Supplementary material for: Discovery of Targetable Genetic Alterations in NSCLC Patients with Different Metastatic Patterns Using a MassARRAY-Based Circulating Tumor DNA Assay
Source: Cells. 2020 Oct 22;9(11):2337. doi: 10.3390/cells9112337 (PMC7690267; doi:10.3390/cells9112337)
Supplement: Supplementary file 1 [file cells-09-02337-s001.zip › cells-953206 suppl-re/Table S3_updated.xlsx]

## Sheet: Sheet1
		Sex	UICC (at initial diagnosis)	histology	Tissue			Liquid Biopsy (LB)
Sample	FUP samples				date tissue	EGFR tissue	cfDNA ng/µl	date LB	age at LB	EGFR-LB	Disease stage at LB	information about prior treatments	Site of metastases	Comment
P01	9 samples (figure 3)	M	IV	AC	6/14	E746_A750del	0.4-1.5	7/14	80.3889	E746_A750del	D	before start 1st line with EGFR-TKI	thoraco-abdominal only
P02		F	IV	AC	2/16	E746_A750del, T790M	0.68	4/16	66.2861	E746_A750del	PD	progression from 1st line EGFR-TKI (gefitinib), 5 weeks after start 3rd generation EKFR-TKI (osimertinib)	brain & thoraco-abdominal	LB was taken after switch to Osimeritinib
P03		F	IV	AC	2/15	E746_A750del	0.446	9/15	69.5556	E746_A750del	PD	09/14 resection brain, 10/14 start EGFR-TKI (erlotinib), 08/15 progression brain only,	brain only
P04		F	IIIB	AC	8/14	E746_A750del	0.272	9/14	59.1611	E746_A750del, T790M	PD	resection and adjuvant platinumbased chemotherapy, 09/2013 progression 10/13 EGFR-TKI (erlotinib), 07/14 progression brain, resection brain, 10/14 progression	brain & thoraco-abdominal
P05		M	IV	AC		not tested	0.808	12/14	53.6583	p.L858R	D	before start treatment	brain & thoraco-abdominal
P06		F	IV	AC	1/16	L858R	0.666	3/16	69.9778	p.L858R	D	resection and RTX brain, before start EGFR-TKI (gefitinib)	brain & thoraco-abdominal
P07		M	IV	AC	10/16	wt	3.3	2/17	76	p.L858R	PD	progression from 2nd line systemic treatment	brain & thoraco-abdominal
P08		M	IIIB	AC	5/16	L858R	1.66	10/17	55.8	E709A	PD	initially EGFR-TKI afatinib, after a very good partial remission resection of tumor, no treatment for 3 months, 08/17 progression with only brain mets, 09/17 start afatinib and RTX brain	brain & thoraco-abdominal
P09		M	IV	AC	1/15	p.E746_A750del	0.754	4/15	64.1361	p.E746_A750del	D	before start EGFR TKI	thoraco-abdominal only
	P09B					not tested	0.408	6/17	66	p.E746_A750del & p.T790M *	PD	progression from 4th line treatment, including Afatinib and Osimertinib	thoraco-abdominal	In 6/17 Cobas assay verified the p.E746_A750del & p.T790M mutations
P10		M	IV	AC	6/17	L.747_T751del	7.14	6/17	63.9	L.747_T751del	D	before start treatment	thoraco-abdominal only
P11		M	IV	AC	2/17	p.L861Q	0.268	2/17	80.1	p.L861Q/R & p.L747_A750toP	D	before start EGFR TKI	thoraco-abdominal only
P12		F	IIIB	AC		not tested	1.08	5/17	66	EGFR_pN771toTH	PD	Radio-Chemotherapy	brain only
P13		F	IV	AC	06/13	wt	0.398	10/15	66	p.L858R	PD	before start treatment	thoraco-abdominal (brain unknown)	detection of brain metastases 4 month after LB
P14		F	IV	AC	5/14	wt	0.294	7/14	46.4528	wt	CR	Resection of brain metastasis, platinum-based chemotherapy, resection primary in 06/14 only residuel brain met	brain only
P15		F	IIB	AC	10/16	wt	1.56	3/17	34	wt	PD	after PT surgery and chemo (Cisplatin/Vinorel)	brain only
P16		F	IV	un diff	3/15	wt	0.31	3/15	64.9556	wt	D	before start treatment	brain only
P17		M	IIB	AC	2/15	wt	1.22	11/16	69	wt	PD	Radio-Chemotherapy (Cisplatin/Vinorelbin)	brain only
P18		F	IV	AC	1/14	wt	0.66	4/14	54.2694	wt	D	before start treatment	brain only
P19		M	IV	AC		not tested	0.834	7/15	53.3444	wt	D	before start treatment	thoraco-abdominal only
P20		M	IV	AC	9/15	wt	0.818	9/15	46.4361	wt	D	before start treatment	thoraco-abdominal (brain unknown)
P21		F	IV	AC	3/17	wt	1.03	3/17	69	wt	D	before start treatment	brain only
P22		M	IV	AC	2/15	wt	0.656	9/15	62.1778	wt	PD	progression from 1st line	brain & thoraco-abdominal
P23		F	I	SCC		not tested	0.61	7/15	61.7722	wt	PD	resection 01/11, Progression 6/15, 08/15 combined radiochemotherapy, 01/18 progression and re-biopsy	thoraco-abdominal only
P24		F	IV	AC	01/15	wt	0.332	11/15	64.7722	wt	D	before start 1st line ALK-TKI	thoraco-abdominal only
	P24B					wt	3.1	2/17	68	wt	PD	progression from 1st line	thoraco-abdominal only
P25		F	IV	AC	1/17	wt	3.1	3/17	57	wt	D	after resection and radiation in 02/17of oligo, sinlge brain met, before start of 1st line systemic treatment	brain only
P26		F	IV	AC		not tested	0.8		52	wt	D	before start treatment	brain only
P27		M	IV	AC	2/18	wt	3.2	3/18	62	wt	D	before start treatment	thoraco-abdominal only
P28		F	IV	AC	5/17	wt	0.464	6/17	47	wt	D	before start treatment	thoraco-abdominal only
P29		M	IV	SCC		not tested	1.56	2/16	68.0194	wt	D	before start treatment	thoraco-abdominal (brain unknown)
P30		M	IV	AC	7/14	wt	0.418	9/14	49.1611	wt	D	RTX brain, start of 1st line treatment 08/14	brain only
P31		M	IV	SCC	2/15	wt	0.6	2/15	50.1389	wt	D	Resection and RTX brain 02/15, before start systemic 1st line treatment	brain only
P32		F	IV	AC		not tested	16.7	7/14	76.0083	wt	D	before start treatment	brain only
P33		F	IV	AC	1/16	wt	1.67	2/17	55	wt	D	before start treatment	brain only
P34		M	IV	AC		not tested	0.908	8/10	60.8556	wt	D	before start treatment	brain only
P35		F	IV	AC		not tested	1.7	10/10	45.8472	wt	D	before start treatment	brain only
P36		F	IV	AC		not tested	0.598	11/14	71.1333	wt	D	before start treatment	brain only
P37		F	IV	AC	1/15	wt	1.17	1/15	57.8222	wt	D	before start treatment	brain only
P38		F	IV	AC	1/15	wt	9.98	1/15	73.05	wt	D	before start treatment	brain only
P39		M	IV	AC		not tested	0.71	6/14	48	wt	D	before start treatment	brain only
P40		M	IIIb	AC	3/14	wt	0.4	7/14	63.3222	wt	PD	initially definitive radiochemotherapy, 02/14 progression brain metastases, lymph nodes, 02/14 resection brain mets, 03/14 start palliative treatment, 07/14 progression	brain & thoraco-abdominal
P41		F	IV	AC	3/15	wt	0.434	4/15	75.7222	wt	D	resection brain 03/15, before start systemic 1st line treatment	brain & thoraco-abdominal
P42		M	IV	AC	4/15	wt	0.328	5/15	63.3861	wt	D	resection brain 04/15, before start of systemic 1st line treatment	brain & thoraco-abdominal
P43		F	IV	AC	8/15	wt	0.59	5/15	62.6389	wt	D	04/15 RTX brain, before start systemic 1st line treatment	brain & thoraco-abdominal
P44		F	IV	SCC	8/15	wt	0.79	9/15	59.375	wt	D	before start treatment	brain & thoraco-abdominal
P45		F	IV	AC	9/16	wt	8	2/17	46	wt	PD	progression from 1st line	brain & thoraco-abdominal
P46		M	IV	AC	5/17	wt	0.266	6/17	79.2	wt	D	before start treatment	brain & thoraco-abdominal
P47		M	IV	AC	6/17	wt	0.906	7/17	33	wt	D	before start treatment	brain & thoraco-abdominal
P48		M	IV	AC	7/17	wt	3.6	7/17	77	wt	D	before start treatment	brain & thoraco-abdominal
P49		F	IV	AC	8/13	wt	1,3	7/14	58	wt	PD	progression from 3rd line	thoraco-abdominal only
P50		M	IB	AC	6/14	wt	0.77	7/14	56.8944	wt	PD	initially resection primary, 06/14 progression	thoraco-abdominal only
P51		F	IV	AC	6/15	wt	0.308	7/15	62.9222	wt	D	before start treatment	thoraco-abdominal only
P52		M	IV	AC	6/15	wt	0.784	7/15	76.4583	wt	D	before start treatment	thoraco-abdominal only
P53		F	IV	AC	9/15	wt	1.31	10/15	27.25	wt	D	before start treatment	thoraco-abdominal only
P54		M	IV	AC	11/15	wt	0.252	2/16	53.3528	wt	PD	progression from 1st line	thoraco-abdominal only
P55		F	IV	SCC	2/17	wt	3.3	2/17	78	wt	D	before start treatment	thoraco-abdominal only
P56		M	IV	un diff		not tested	0.6	12/16	61	wt	D	before start treatment	brain (other sites unknown)
